# Supplementary material for: Tolmetin Sodium Fast Dissolving Tablets for Rheumatoid Arthritis Treatment: Preparation and Optimization Using Box-Behnken Design and Response Surface Methodology
Source: Pharmaceutics. 2022 Apr 18;14(4):880. doi: 10.3390/pharmaceutics14040880 (PMC9027483; doi:10.3390/pharmaceutics14040880)
Supplement: Supplementary file 1 [file pharmaceutics-14-00880-s001.zip]

Archive with 1 entries (1 files):
- pharmaceutics-1663941-supplementary.pdf
